# Supplementary material for: Prediction of dengue annual incidence using seasonal climate variability in Bangladesh between 2000 and 2018
Source: PLOS Glob Public Health. 2022 May 9;2(5):e0000047. doi: 10.1371/journal.pgph.0000047 (PMC10021868; doi:10.1371/journal.pgph.0000047)
Supplement: S1 Data — (CSV) [file pgph.0000047.s018.csv]

YEAR	MONTH	Cases	AveTemp	MaxTemp	MinTemp	TotRain	MaxRain	SunShi
2000	1	0	18.4	25.6	12.8	24	15	7.5
2000	2	0	20.3	26.5	14.9	21	13	6.8
2000	3	0	25	31	19.6	54	29	7.6
2000	4	0	27.7	32.9	23.1	162	43	7.9
2000	5	0	27.9	32.3	24.3	450	102	5.3
2000	6	0	28.5	32.2	25.6	438	95	4.3
2000	7	565	28.4	31.7	25.8	470	94	4.6
2000	8	2290	28.6	32	25.8	402	89	4.8
2000	9	951	28	31.7	25.2	322	80	4.6
2000	10	835	27.5	31.8	24.1	219	87	6.5
2000	11	724	23.9	30.2	19.2	15	14	8.2
2000	12	186	19.4	27	13.7	0	0	8.4
2001	1	0	17.4	25.3	11.2	0	0	7.8
2001	2	0	21.5	28.9	15.4	23	16	7.8
2001	3	0	25.5	32.7	19.3	15	9	8.5
2001	4	0	28.5	34.3	23.6	46	28	8.1
2001	5	5	27.8	32.5	24.1	364	85	6.5
2001	6	24	27.8	31.2	25.4	720	141	3.7
2001	7	152	28.4	31.7	25.8	410	85	4.4
2001	8	310	29.1	32.7	26.2	303	78	5.8
2001	9	655	28.4	32.3	25.4	284	75	5.2
2001	10	611	27.5	32	24.3	246	72	6.3
2001	11	514	24.3	29.6	20.4	66	35	6.7
2001	12	159	19.3	26.6	14	0	0	7.4
2002	1	0	19	26	13.7	12	7	7
2002	2	0	21.5	29.2	15.1	2	2	9
2002	3	0	25.5	32.3	19.6	61	33	8.4
2002	4	0	27.1	32	22.7	145	45	7.7
2002	5	0	27.9	32.4	24.2	345	76	6.3
2002	6	0	28.3	32	25.5	548	120	4
2002	7	566	28.3	31.6	25.9	687	121	2.3
2002	8	3281	28.3	31.8	25.8	381	66	4.6
2002	9	1713	28.4	32.5	25.5	302	75	5.8
2002	10	541	27	31.9	23.2	102	44	7.6
2002	11	121	23.2	29.6	19.5	82	58	7.3
2002	12	10	19.9	26.7	14.9	1	1	7.1
2003	1	0	16.3	23.3	11.1	1	1	6.4
2003	2	0	21.6	28.4	15.9	15	10	8.1
2003	3	0	24.1	30.3	18.8	92	37	7.8
2003	4	2	28.3	33.5	23.9	100	36	8.1
2003	5	1	29.1	33.7	24.9	186	61	7.1
2003	6	0	28	31.4	25.4	688	124	3.1
2003	7	4	28.9	32.3	26.2	371	78	5.2
2003	8	4	29	32.5	26.3	278	67	5.8
2003	9	3	28.4	32.2	25.8	255	61	5
2003	10	0	27.5	31.6	24.5	272	98	5.4
2003	11	372	23.2	29.9	18.2	0	0	8.6
2003	12	100	19.8	26.4	15	29	17	6.8
2004	1	0	17.8	24	13	2	1	6
2004	2	0	21.1	28.4	14.9	1	0	8
2004	3	1	26.2	32.2	21.2	11	8	7.6
2004	4	0	27.4	32.1	23.4	162	52	6.6
2004	5	1	29.6	34.5	25.5	188	59	7.2
2004	6	143	28.4	32.2	25.4	495	106	3.8
2004	7	1209	28.2	31.4	25.7	563	122	3.8
2004	8	1261	28.5	32.1	26	352	73	5.2
2004	9	511	27.7	31.1	25.3	653	170	3.9
2004	10	362	26.5	31	23.1	264	93	7
2004	11	395	22.8	29.6	17.7	1	1	8.2
2004	12	51	20.3	27.3	15.1	1	1	7.6
2005	1	1	18.3	25.2	12.9	11	10	6.7
2005	2	0	22.5	29.2	16.9	7	4	8.6
2005	3	0	25.9	31.5	21.2	105	42	7.2
2005	4	0	28.3	33.8	23.6	86	42	8.5
2005	5	0	28.6	33.5	24.4	211	53	7.5
2005	6	2	29.6	33.6	26.4	311	85	4.8
2005	7	3	28.4	31.5	25.8	573	138	4.5
2005	8	174	28.4	31.7	26	504	91	3.2
2005	9	337	28.6	32.6	25.8	284	73	5.2
2005	10	325	27	31.1	24.1	401	124	5.4
2005	11	187	23.1	29.4	18.5	7	6	8.1
2005	12	19	20.1	27.2	14.8	6	4	7.8
2006	1	0	18.3	25.8	12.6	0	0	7.2
2006	2	0	23.6	30.7	18	2	1	7.5
2006	3	0	26.1	33	20.2	3	3	8
2006	4	0	28.2	33.5	23.6	78	34	7.7
2006	5	0	28.7	33.3	24.8	426	106	6.8
2006	6	100	28.9	32.6	26	380	80	4.1
2006	7	972	28.6	31.9	26.1	420	76	4.2
2006	8	680	28.6	32.4	25.9	285	61	5.6
2006	9	211	28.2	32	25.5	464	126	5.4
2006	10	145	27.6	32.3	24.2	64	30	6.3
2006	11	92	23.6	29.6	19.4	10	8	6.2
2006	12	0	19.7	27	14.3	2	2	6.5
2007	1	0	17.4	25.1	11.5	0	0	5.8
2007	2	0	21	27.1	16.1	59	29	6.3
2007	3	0	24.4	31.2	18.3	18	14	8.4
2007	4	0	27.7	32.9	23.3	114	43	7.7
2007	5	0	29.3	34.1	25.3	211	63	7.6
2007	6	0	28.7	32.4	25.7	517	127	4.6
2007	7	85	28.1	31.1	25.8	701	131	3.1
2007	8	179	28.8	32.2	26.2	329	73	5
2007	9	163	28.2	31.7	25.7	402	109	3.7
2007	10	39	27	31.6	23.5	302	112	6.2
2007	11	0	24.1	29.7	20	98	67	7.2
2007	12	0	19.2	26.2	14	0	0	6.2
2008	1	0	18.5	25.1	13.4	40	25	6
2008	2	0	19.7	26.4	14.1	20	14	7.2
2008	3	0	25.8	31.4	21	30	15	6.8
2008	4	0	28.4	34	23.4	29	15	8.6
2008	5	0	29	34.2	24.5	218	58	7.3
2008	6	160	28.3	31.8	25.6	421	84	3.9
2008	7	475	28	31.1	25.7	700	131	3.4
2008	8	334	28.3	31.7	25.8	431	82	4.3
2008	9	184	28.4	32.4	25.6	273	72	5.5
2008	10	0	26.9	31.6	23.4	227	92	6.8
2008	11	0	23.4	29.9	18.4	3	3	8.5
2008	12	0	20.4	26.4	16.1	0	0	5.2
2009	1	0	19.2	26.2	13.8	0	0	6.2
2009	2	0	22	29.7	15.5	3	2	8.4
2009	3	0	25.8	32.6	20.1	16	12	7
2009	4	0	29	34.4	24.5	76	42	8.2
2009	5	1	28.9	33.8	24.8	277	81	7.1
2009	6	0	29.6	33.8	26.1	261	75	6
2009	7	4	28.5	31.9	26.1	610	127	4.4
2009	8	127	28.5	31.9	25.9	536	108	3.8
2009	9	188	28.7	32.6	25.8	273	76	5.2
2009	10	154	27	32.1	23.3	165	57	7
2009	11	0	23.9	30.2	19.3	16	11	7
2009	12	0	19	26.4	13.8	0	0	6.1
2010	1	0	17.1	24.5	11.7	0	0	6.5
2010	2	0	21.5	29.1	15.1	7	6	7.4
2010	3	0	27.2	33.5	21.8	21	14	7.7
2010	4	0	29.5	34.3	25.5	68	25	7.3
2010	5	0	29.1	33.7	25.3	292	76	6.5
2010	6	0	28.8	32.5	25.9	559	123	3.8
2010	7	35	29	32.5	26.4	327	71	4.9
2010	8	183	29.1	32.8	26.3	313	74	5.2
2010	9	165	28.5	32.4	25.8	236	54	5.2
2010	10	21	27.8	32.3	24.5	285	120	6.5
2010	11	5	24.5	30.5	20.1	15	12	7.3
2010	12	0	19.3	26.4	14.1	32	24	6.5
2011	1	0	16.9	24.2	11.3	1	1	6.1
2011	2	0	21.3	28.8	15.3	3	3	7.8
2011	3	0	25.3	31.9	19.7	37	21	7.8
2011	4	0	27.4	33.1	22.7	90	39	7.6
2011	5	0	28.4	33.2	24.4	273	56	6.4
2011	6	74	28.7	32.4	25.9	488	89	4
2011	7	296	28.7	32.1	26	468	106	4.8
2011	8	800	28.2	31.3	25.8	658	125	3.8
2011	9	131	28.3	32	25.7	386	95	5
2011	10	58	27.8	32.8	24.1	90	34	7.2
2011	11	0	23.2	29.9	18.2	1	1	7.4
2011	12	0	19	25.5	14.4	0	0	5.3
2012	1	0	18.2	24.7	13.2	13	7	5.5
2012	2	0	21.1	29	14.4	3	2	8.1
2012	3	0	26	32.5	20.5	24	18	7.7
2012	4	0	27.8	33.2	23.1	187	53	7.4
2012	5	0	29.7	34.6	25.3	151	48	7
2012	6	16	29.3	33	26.3	504	129	3.7
2012	7	108	28.4	31.9	26.1	536	94	3.7
2012	8	138	28.8	32.4	26.1	359	79	5.1
2012	9	262	28.6	32.4	26	283	72	4.9
2012	10	90	27	32	23.2	195	66	7
2012	11	57	22.9	29.1	18.4	47	29	6.4
2012	12	0	17.9	24.7	13.3	2	2	5.4
2013	1	0	16.9	24.8	10.9	1	1	6.2
2013	2	0	21.6	29.2	15.2	8	7	7.6
2013	3	0	26	33	20	9	8	8.1
2013	4	0	28.2	33.9	23.4	59	31	7.5
2013	5	4	27.7	31.7	24.5	511	101	3.8
2013	6	44	29.4	33.2	26.4	399	100	5.3
2013	7	220	28.8	32.3	26.2	376	92	4.8
2013	8	353	28.4	31.9	25.9	399	84	3.9
2013	9	495	28.6	32.6	25.8	290	67	4.7
2013	10	363	26.9	31.1	23.9	248	85	5
2013	11	212	23	30.1	17.8	0	0	8
2013	12	58	19.4	26.5	14.3	0	0	5.6
2014	1	15	17.7	24.8	12.5	0	0	5.7
2014	2	7	20.4	27.3	14.6	26	19	6.9
2014	3	2	25.3	32.1	19.3	18	12	8.2
2014	4	0	29.5	35.8	23.9	27	15	8.5
2014	5	8	29.7	34.8	25.6	202	67	7
2014	6	11	29.1	32.9	26.1	570	132	3.8
2014	7	82	29.1	32.6	26.4	361	75	4.4
2014	8	77	28.5	32	26	445	85	3.6
2014	9	72	28.6	32.4	25.6	336	101	5.4
2014	10	66	27.2	32.4	23.5	78	40	7
2014	11	24	23.4	30.4	18.4	1	1	7.1
2014	12	11	19	26	14.2	0	0	5.4
2015	1	0	18.6	25.3	13.6	11	8	5.7
2015	2	0	21.5	28.7	15.6	17	12	6.8
2015	3	0	25.3	32.3	19.1	22	17	8.1
2015	4	6	27.3	32.6	22.8	174	52	6.1
2015	5	9	29.4	34.1	25.3	174	52	6.5
2015	6	28	28.9	32.6	26.1	577	128	4
2015	7	128	28.2	31.5	25.7	832	137	2.5
2015	8	729	28.7	32.2	26.2	453	95	3.3
2015	9	1047	28.9	32.8	25.8	377	88	5
2015	10	818	27.3	32.3	23.8	131	58	6.4
2015	11	315	23.9	30.3	19.2	9	7	7.1
2015	12	82	19.7	26.1	15.1	8	6	3.8
2016	1	13	18.1	25.2	12.7	7	5	4.7
2016	2	3	23.1	29.6	18	41	28	5.5
2016	3	17	26.6	32.9	21.4	49	29	6.7
2016	4	38	29.6	34.3	25.6	81	37	6.8
2016	5	70	28.6	33.6	24.7	337	86	6
2016	6	270	29.3	33.2	26.1	314	83	5.5
2016	7	910	28.4	31.7	26	558	101	2.9
2016	8	1451	29	32.7	26.2	372	100	5.1
2016	9	1544	28.8	32.8	26	273	61	5.2
2016	10	1077	27.9	32.7	24.5	177	69	6.2
2016	11	522	23.5	29.8	19	86	58	7.1
2016	12	145	20.5	27.7	15.6	1	1	6
2017	1	92	18.8	26.7	12.9	0	0	7.1
2017	2	58	22	29.7	15.9	5	5	7
2017	3	36	24.5	30.3	19.5	121	45	6.4
2017	4	73	27.6	32.5	23.6	274	79	5.9
2017	5	134	29.5	34.2	25.3	224	77	6.9
2017	6	267	28.9	33	25.9	498	112	4.3
2017	7	286	28.4	31.6	26.1	721	135	2.9
2017	8	346	28.9	32.6	26.3	496	119	4.1
2017	9	430	28.8	32.8	26.1	375	77	3.9
2017	10	512	27.4	31.7	24.4	294	119	5.5
2017	11	409	23.9	30.3	19.3	11	8	7.1
2017	12	126	20.6	27.1	15.9	49	29	5.9
2018	1	26	16.7	24.1	11.4	6	5	5.8
2018	2	7	22	29.1	16.3	6	4	6.2
2018	3	19	26.1	32.6	20.7	13	8	7.2
2018	4	29	27.3	33	22.7	147	44	7.3
2018	5	52	27.8	32.5	24	314	62	5.5
2018	6	295	29.1	33.1	25.9	497	116	4.2
2018	7	946	28.8	32.3	26.3	529	105	3.8
2018	8	1796	29.2	32.9	26.4	267	58	5.1
2018	9	3087	29.1	33.4	26	185	54	5.7
2018	10	2406	26.5	31.5	22.8	157	52	6
2018	11	1192	23.3	30.2	18.2	5	5	7.5
2018	12	293	19.1	26.3	13.9	12	9	6.1
